# Supplementary material for: N-acetyl-L-cysteine and lauric acid; effective antioxidant and antimicrobial feed additives for juvenile Pacific white shrimp (Litopenaeus vannamei) cultured at high stocking density
Source: PLoS One. 2025 Jan 15;20(1):e0315819. doi: 10.1371/journal.pone.0315819 (PMC11734953; doi:10.1371/journal.pone.0315819)
Supplement: S1 Data — (XLSX) [file pone.0315819.s001.xlsx]

## Sheet: Glucose+Protein
			Glucose (mg/dl)
		#	Low Stocking Density (LDC)	High Stocking Density (HDC)	Lauric Acid	N-Acetyl Cystein	Lauric acid+N-Acetyl Cystein
			62	45	41		55				Glucose		Total Protein
			65	36			55				Glucose	SE	TP	SE
					53	38				Low Stocking Density (LDC)	69.5	0.76337	6.76667	0.357192
					56		56			High Stocking Density (HDC)	40.5	1	10.3167	0.777573
					57	41				Lauric Acid	48.6	1.36309	13.32	0.370861
							50			N-Acetyl Cystein	28.5	1.9868	7.13333	0.495965
		Mean	63.5	40.5	51.75	39.5	54			Lauric acid+N-Acetyl Cystein	51	3.37813	7.85	0.772703
		SE	0.76337	1	1.36309	1.9868	3.37813
			Total Protein (g/100ml)
		#	Low Stocking Density (LDC)	High Stocking Density (HDC)	Lauric Acid	N-Acetyl Cystein	Lauric acid+N-Acetyl Cystein
			6.5	9.8	11.2	5.6	6.3
			7.8	9.5	13.2	6.4	9.9
			6	10.5	13.2	8.8	5.3
				10.5	14.6	8.4	8.8
				10.2	14.4	7.6	10.5
				6.4		6	6.3
		Mean	6.76667	9.48333	13.32	7.13333	7.85
		SE	0.357192	0.777573	0.370861	0.495965	0.772703
			Total Cell Count		cells/square x 2 x 104
			Treatments	Cell/Square	Dilution factor	Cells/ml	Mean
			Low Stocking Density (LDC)	77	1540000	1.54 x 10^6	1.39 x 10^6
				68	1360000	1.36 x 10^6
				64	1280000	1.28 x 10^6
			High Stocking Density (HDC)	78	1560000	1.56 x 10^6	1.4 x 10^6
				64	1280000	1.28 x 10^6
				77	1540000	1.54 x 10^6
				62	1240000	1.24 x 10^6
			Lauric Acid	178	3560000	3.56 x 10^6	3.71 x 10^6
				191	3820000	3.82 x 10^6
				187	3740000	3.74 x 10^6
			N-Acetyl Cystein	107	2140000	2.14 x 10^6	2.07 x 10^6
				98	1960000	1.96 x 10^6
				106	2120000	2.12 x 10^6
			Lauric acid+N-Acetyl Cystein	159	3180000	3.18 x 10^6	3.37 x 10^6
				227	4540000	4.54 x 10^6
				198	3960000	3.96 x 10^6
				91	1820000	1.82 x 10^6

## Sheet: FCR
			FCR
		After 15 Days
		Tank #	Trt	# stocked	Initial Biomass (g)	Biomass after 15 Days(g)	Avg. Wt. (g)	Gain in biomass (g)	Wt gain/shrimp (g)	Feed Consumed (g)	FCR
		1	NAC	20	13	32	1.6	19	0.95	75	3.94737
		2	NAC	20	13	38	1.9	25	1.25	75	3
		4	LA	21	13.65	49.6	2.3619	35.95	1.7119	75	2.08623
		5	LA	20	13	53.4	2.67	40.4	2.02	75	1.85644
		6	NAC+LA	20	13	60.4	3.02	47.4	2.37	75	1.58228
		7	NAC+LA	21	13.65	43.5	2.07143	29.85	1.42143	75	2.51256
		8	HDC	20	13	35.8	1.79	22.8	1.14	75	3.28947
		9	HDC	21	13.65	27.1	1.29048	13.45	0.640476	75	5.57621
		10	LDC	10	6.5	16	1.6	9.5	0.95	33.75	3.55263
			After 30 Days	Biomass (g)	Feed Consumed (g)	Biomass Gain (g)	FCR
		1	NAC	103.88	180	77.88	0.432667
		2	LA	100	180	73.3	0.407222
		3	NAC+NAC	91.77	180	65.07	0.3615
		4	HDC	65.5	180	38.8	0.215556
		5	LDC	16.1	90	9.6	0.106667
			20

## Sheet: Gene Expression
			Expression of different genes
											LSD	T1	SD-B-ACTIN	SD-SOD	SD-GLU	LYS	TLR	PPOD
											HSD	T2	0.0311855	0.00408388	1.56335e-05	0.0107875	0.580363	2.46904
											LA	T3	0.0197445	0.0132309	2.69063e-05	0	0.0758279	0.204548
											NAC	T4	0.101142	0.0144887	0.0310547	0.597988	0.922398	3.5189
											LANAC	T5	0.109692	0.109162	0.0396719	0.194018	1.08046	3.53612
													0.0826962	0.109703	0.0215944	0.887452	1.10609	3.55785
											MDA
											Mean	SD
										T1	0.0661449	0.0231186
										T2	0.453253	0.0419744
										T3	0.332	0.0841142
										T4	0.249164	0.0939692
										T5	0.2	0.071027
